# Supplementary material for: Calciprotein particles in cats with naturally occurring chronic kidney disease
Source: J Vet Intern Med. 2026 Mar 10;40(2):aalag037. doi: 10.1093/jvimsj/aalag037 (PMC12974992; doi:10.1093/jvimsj/aalag037)
Supplement: aalag037_Supplemental_Files [file aalag037_supplemental_files.zip]

Archive with 6 entries (6 files):
- SUPPLEMENTARY_FIGURE_1_aalag037.docx
- SUPPLEMENTARY_FIGURE_2_aalag037.docx
- SUPPLEMENTARY_FIGURE_3-clean_aalag037.docx
- SUPPLEMENTARY_MATERIAL.final_aalag037.docx
- SUPPLEMENTARY_TABLE_1.update-clean_aalag037.docx
- SUPPLEMENTARY_TABLE_2.update-clean_aalag037.docx
